# Supplementary material for: Platelet-Rich Plasma in Alopecia Areata—A Steroid-Free Treatment Modality: A Systematic Review and Meta-Analysis of Randomized Clinical Trials
Source: Biomedicines. 2022 Jul 29;10(8):1829. doi: 10.3390/biomedicines10081829 (PMC9405156; doi:10.3390/biomedicines10081829)
Supplement: Supplementary file 1 [file biomedicines-10-01829-s001.zip]

Archive with 1 entries (1 files):
- biomedicines-1753776-supplementary.pdf
